# Supplementary material for: Genome-Wide Identification of the Thaumatin-like Protein Family Genes in Gossypium barbadense and Analysis of Their Responses to Verticillium dahliae Infection
Source: Plants (Basel). 2021 Dec 2;10(12):2647. doi: 10.3390/plants10122647 (PMC8708996; doi:10.3390/plants10122647)
Supplement: Supplementary file 1 [file plants-10-02647-s001.zip]

Archive with 1 entries (1 files):
- plants-1441558-supplementary.xlsx
