# Supplementary material for: Genome-Wide Identification of the Thaumatin-like Protein Family Genes in Gossypium barbadense and Analysis of Their Responses to Verticillium dahliae Infection
Source: Plants (Basel). 2021 Dec 2;10(12):2647. doi: 10.3390/plants10122647 (PMC8708996; doi:10.3390/plants10122647)
Supplement: Supplementary file 1 [file plants-10-02647-s001.zip › plants-1441558-supplementary.xlsx]

## Sheet: Table S1
Table S1 The TLP gene family in Gossypium barbadense
A-subgenome							D-subgenome
Gene ID	Name	Chromosome	Location	Length	MW/	PI	Gene ID	Name	Chromosome	Location	Length	MW/	PI
		number		AA	kDa				number		AA	kDa
GbTLP1	GOBAR_AA24676.1	A01	21413395-21414680 : -	287	30.266	4.102	GbTLP36	GOBAR_DD01880.1	D01	35494975-35495637 : +	192	20.157	5.636
GbTLP2	GOBAR_AA24678.1	A01	21451885-21457918 : -	778	84.747	8.435	GbTLP37	GOBAR_DD27359.1	D01	51215702-51216539 : +	252	26.929	8.335
GbTLP3	GOBAR_AA05777.1	A01	55013583-55015091 : +	314	33.649	8.476	GbTLP38	GOBAR_DD27360.1	D01	51298194-51300085 : +	383	39.782	4.452
GbTLP4	GOBAR_AA33136.1	A02	1674848-1676643 : -	289	31.063	4.476	GbTLP39	GOBAR_DD32701.1	D02	3654365-3656123 : -	303	32.246	4.926
GbTLP5	GOBAR_AA22413.1	A02	13787688-13789928 : +	292	31.767	7.593	GbTLP40	GOBAR_DD10554.1	D02	13727026-13727969 : +	265	28.854	8.02
GbTLP6	GOBAR_AA20861.1	A02	98368327-98369705 : -	244	25.243	4.475	GbTLP41	GOBAR_DD02091.1	D02	22098826-22101184 : +	293	31.156	4.467
GbTLP7	GOBAR_AA20862.1	A02	98371339-98372351 : -	282	29.764	6.118	GbTLP42	GOBAR_DD16830.1	D02	65078025-65080140 : +	380	39.388	4.235
GbTLP8	GOBAR_AA13439.1	A03	3171777-3172451 : +	194	21.001	4.753	GbTLP43	GOBAR_DD13706.1	D02	65524282-65529860 : +	720	78.419	9.01
GbTLP9	GOBAR_AA03705.1	A03	76233815-76234764 : -	247	25.763	4.477	GbTLP44	GOBAR_DD37856.1	D03	390238-391904 : -	291	30.4	4.899
GbTLP10	GOBAR_AA19520.1	A03	103299790-103301532 : +	339	35.301	4.344	GbTLP45	GOBAR_DD26906.1	D03	600006-602536 : -	303	31.625	5.751
GbTLP11	GOBAR_AA04211.1	A03	103626646-103628201 : -	288	31.095	5.717	GbTLP46	GOBAR_DD36903.1	D03	45069039-45069791 : -	250	26.922	6.971
GbTLP12	GOBAR_AA17557.1	A04	52489141-52489963 : +	205	21.362	4.626	GbTLP47	GOBAR_DD05280.1	D03	47445846-47446520 : -	224	24.341	6.221
GbTLP13	GOBAR_AA04038.1	A04	53719044-53720505 : -	260	28.178	4.665	GbTLP48	GOBAR_DD04879.1	D04	8057141-8057979 : -	254	27.835	7.084
GbTLP14	GOBAR_AA04039.1	A04	53813783-53814653 :-	221	22.77	4.593	GbTLP49	GOBAR_DD09735.1	D04	32368120-32368998 : +	244	26.074	4.268
GbTLP15	GOBAR_AA40387.1	A04	57954051-57954908 : -	241	25.534	6.814	GbTLP50	GOBAR_DD09737.1	D04	32376389-32377245 : -	241	25.574	6.814
GbTLP16	GOBAR_AA32318.1	A04	66703955-66704791 : +	245	25.782	7.965	GbTLP51	GOBAR_DD09740.1	D04	32541458-32542281 : -	241	25.029	5.551
GbTLP17	GOBAR_AA26486.1	A05	16675650-16676585 : -	244	25.45	4.601	GbTLP52	GOBAR_DD09741.1	D04	32595693-32596561 : +	243	25.173	4.675
GbTLP18	GOBAR_AA01822.1	A05	20707000-20708110 : -	271	29.256	7.608	GbTLP53	GOBAR_DD10696.1	D04	37433364-37434200 : +	245	25.796	7.965
GbTLP19	GOBAR_AA35331.1	A05	92020150-92025004 : -	394	43.472	4.969	GbTLP54	GOBAR_DD14565.1	D05	8703129-8703875 : +	248	26.586	8.019
GbTLP20	GOBAR_AA29623.1	A09	66461466-66462297 : -	244	25.718	4.841	GbTLP55	GOBAR_DD18742.1	D05	17241917-17244122 : +	331	34.968	4.478
GbTLP21	GOBAR_AA27195.1	A09	72555121-72556564 : +	298	31.749	7.027	GbTLP56	GOBAR_DD18743.1	D05	17270149-17271829 : +	320	33.412	4.405
GbTLP22	GOBAR_AA15315.1	A10	22435708-22436561 : -	265	29.161	7.998	GbTLP57	GOBAR_DD09500.1	D05	22102422-22103572 : +	283	30.683	7.393
GbTLP23	GOBAR_AA08949.1	A10	107602550-107603366 : -	245	26.029	6.083	GbTLP58	GOBAR_DD36302.1	D05	25536138-25537012 : -	245	25.252	4.314
GbTLP24	GOBAR_AA21266.1	A11	295373-297590 : -	231	24.949	9.102	GbTLP59	GOBAR_DD13995.1	D06	169081-170922 : -	325	34.303	4.478
GbTLP25	GOBAR_AA35257.1	A11	3587572-3588741 : -	310	32.661	5.865	GbTLP60	GOBAR_DD13996.1	D06	177678-179374 : -	311	32.651	4.204
GbTLP26	GOBAR_AA07003.1	A11	21874667-21878161 : -	780	86.224	5.571	GbTLP61	GOBAR_DD25069.1	D09	38923375-38924049 : -	224	23.527	4.48
GbTLP27	GOBAR_AA40878.1	A11	22198914-22202258 : -	753	82.493	5.324	GbTLP62	GOBAR_DD15750.1	D09	44508577-44510020 : +	298	31.824	7.224
GbTLP28	GOBAR_AA28724.1	A11	23719929-23721227 : +	290	29.975	4.207	GbTLP63	GOBAR_DD09683.1	D10	12221068-12221921 : +	253	27.677	7.452
GbTLP29	GOBAR_AA28723.1	A11	23737265-23744330 : +	403	42.531	7.128	GbTLP64	GOBAR_DD25236.1	D11	3712686-3713307 : +	175	18.652	6.22
GbTLP30	GOBAR_AA10403.1	A11	108622569-108623246 : +	189	20.621	8.314	GbTLP65	GOBAR_DD25235.1	D11	3725680-3727253 : +	323	33.937	5.085
GbTLP31	GOBAR_AA07014.1	A12	5018882-5019850 : +	245	25.926	5.228	GbTLP66	GOBAR_DD07359.1	D11	16409837-16413700 : -	788	86.972	5.131
GbTLP32	GOBAR_AA02754.1	A12	7120703-7122619 : +	366	39.411	8.515	GbTLP67	GOBAR_DD07355.1	D11	16481102-16484220 : -	578	62.756	8.084
GbTLP33	GOBAR_AA38173.1	A12	13653877-13655397 : -	336	35.852	4.363	GbTLP68	GOBAR_DD38254.1	D11	16589069-16600890 : +	295	31.524	4.793
GbTLP34	GOBAR_AA38172.1	A12	13656847-13658024 : -	276	28.706	4.213	GbTLP69	GOBAR_DD14360.1	D11	18096029-18097169 : -	309	32.443	4.231
GbTLP35	GOBAR_AA20949.1	A12	102592712-102593524 : -	240	25.968	8.81	GbTLP70	GOBAR_DD14361.1	D11	18117284-18118582 : -	290	29.905	4.207
GbTLP84	GOBAR_AA02139.1	scaffold_1160.A03	233739-234490 : -	219	23.913	8.255	GbTLP71	GOBAR_DD34243.1	D11	60869924-60870598 : -	224	24.309	8.081
GbTLP85	GOBAR_AA31363.1	scaffold_1296.A05	240-1804 : -	311	32.351	4.246	GbTLP72	GOBAR_DD11221.1	D11	60986475-60987148 : -	194	20.892	8.237
GbTLP86	GOBAR_AA31364.1	scaffold_1296.A05	26923-28631 : -	315	33.304	4.559	GbTLP73	GOBAR_DD12359.1	D12	4063264-4065255 : +	359	38.415	8.252
GbTLP87	GOBAR_AA12787.1	scaffold_1326.A06	7949-9839 : -	325	34.438	4.559	GbTLP74	GOBAR_DD22629.1	D12	5095881-5096849 : -	245	25.953	5.228
GbTLP88	GOBAR_AA12788.1	scaffold_1326.A06	23096-24705 : -	312	32.9	4.276	GbTLP75	GOBAR_DD26283.1	D12	9311535-9315743 : -	590	63.799	4.457
GbTLP77	GOBAR_AA32621.1	scaffold_0365.UKA	49408-50136 : -	242	26.415	7.452	GbTLP76	GOBAR_DD18774.1	D12	57209680-57210493 : -	240	25.967	8.91
GbTLP78	GOBAR_AA32623.1	scaffold_0365.UKA	54993-59899 : -	186	20.448	8.073	GbTLP89	GOBAR_DD02029.1	scaffold_1713.D02	72788-73720 : +	247	25.698	4.477
GbTLP79	GOBAR_AA32624.1	scaffold_0365.UKA	62824-63558 : -	244	26.512	8.388	GbTLP81	GOBAR_DD27744.1	scaffold_0862.UKD	25136-26071 : -	244	25.496	4.604
GbTLP80	GOBAR_AA32625.1	scaffold_0365.UKA	64082-64762 : -	226	24.353	4.574	GbTLP82	GOBAR_DD35007.1	scaffold_0973.UKD	33033-34575 : -	319	33.468	5.664
							GbTLP83	GOBAR_DD36207.1	scaffold_1028.UKD	34098-34772 : +	224	24.118	7.953
							GbTLP90	GOBAR_DD07967.1	scaffold_1950.D11	199993-200810 : +	245	26.532	9.222

## Sheet: Table S2
Table S2 Primer sequences used in the study
Primer name	Sequence (5'->3')
GbTLP5F	CTCGGAGTTAGCCGTCAAGG
GbTLP5R	GTTCCCATAAGTCCCTCGGC
GbTLP8F	ACCCTTTCTTTCCTCTTCT
GbTLP8R	GCTTTACCGTATCCCTTG
GbTLP13F	ATCAAGGATATGGGAGATG
GbTLP13R	CAAGCCTGCCCTGTAA
GbTLP17F	GGAATATTGCTGCACTGGCG
GbTLP17R	CCGGTGCAAGTCATGGTACT
GbTLP30F	GCCCTAATCAGTTGAAAGC
GbTLP30R	CCTGTAATTGGTCCCACC
GbTLP31F	TGCCTGTTTCCATAGCCGAA
GbTLP31R	CTTACCACCACCAGGCTTGA
GbTLP35F	CGGTTGTTCCTTTGACG
GbTLP35R	AGGTGTAATGGACATAGCG
GbTLP39F	AGTGTGAGGATCCCATCGGT
GbTLP39R	CGGTGGAGTTGCACCATTTC
GbTLP40F	CCTCGGAGTTAGCCGTCAAG
GbTLP40R	AAGTCCCTCGGCAGCAATAC
GbTLP47F	GCAAGGGATACGGTAAAG
GbTLP47R	AACTGGTTCGGGCATT
GbTLP49F	ACATTGGCTGGAGGGTC
GbTLP49R	TCTTTCAACGCATCACAT
GbTLP70F	TATGGGGTCGAACCCTTTGC
GbTLP70R	ATTCCCCCAGCACCATTGAG
GbTLP71F	GGCGGAGTTTGGAATC
GbTLP71R	TACACCATAGGCGTTGC
GbTLP72F	GCCTTTCCTGGTGGTG
GbTLP72R	GCCTCGTCCGACTTTG
GbTLP76F	GTTGTTCCTTTGACGCCTCG
GbTLP76R	CCGAGGGTGATTTCCGCTAA
GbTLP77F	TTCCTTAGTTGATGGGTTTA
GbTLP77R	GGGCATTGTCCGTTG
GbTLP78F	GGCGATTGTGGTGGAT
GbTLP78R	TTAACTCATTCGGGCATT
GbTLP79F	GAGTTTAGCCCAACCTCTG
GbTLP79R	TTCCCGTAATAGCAACAATA
GbTLP80F	TGTTGCGGTTCACGG
GbTLP80R	ACGGGCACCTCCTACTC
GbTLP83F	GCCCTAATCAGTTGAAAGC
GbTLP83R	CCTGTAATTGGTCCCACC
GbTLP90F	ACTTAATGTGCCCCGTTGGT
GbTLP90R	AGGTCCCAGTGCAGCAATAC
